# Supplementary material for: A Novel Hydrophilic, Antibacterial Chitosan-Based Coating Prepared by Ultrasonic Atomization Assisted LbL Assembly Technique
Source: J Funct Biomater. 2023 Jan 12;14(1):43. doi: 10.3390/jfb14010043 (PMC9863527; doi:10.3390/jfb14010043)
Supplement: Supplementary file 1 [file jfb-14-00043-s001.zip]

Archive with 1 entries (1 files):
- jfb-2078293-supplementary.pdf
